# Supplementary material for: Patterns of Cannabis- and Substance-Related Congenital General Anomalies in Europe: A Geospatiotemporal and Causal Inferential Study
Source: Pediatr Rep. 2023 Feb 7;15(1):69–118. doi: 10.3390/pediatric15010009 (PMC9944887; doi:10.3390/pediatric15010009)
Supplement: Supplementary file 1 [file pediatrrep-15-00009-s001.zip]

Archive with 1 entries (1 files):
- pediatrrep-2159926-supplementary.pdf
